# Supplementary material for: Insulin-like growth factor 1 receptor expression correlates with programmed death ligand 1 expression and poor survival in non-small cell lung cancer
Source: PLoS One. 2024 Oct 4;19(10):e0297397. doi: 10.1371/journal.pone.0297397 (PMC11452031; doi:10.1371/journal.pone.0297397)
Supplement: S1 Data — (XLSX) [file pone.0297397.s001.xlsx]

## Sheet: source data
Age <65: 0, ≧65: 1	Sex Male: 0, Female: 1	Smoking history Current/Former: 0, Never: 1	Smoking index	ECOG PS 0: 0, ≧1: 1	Histology Sq: 0, NonSq: 1	maximum tumor diameter	Pleural invasion positive: 0, negative: 1	Lymphatic invasion positive: 0, negative: 1	Vascular invasion positive: 0, negative: 1	pStage 0-1: 0, ≧2: 1	Adjuvant therapy Done: 0, None: 1	RFS event	RFS day	OS event	OS day	IGF1R positive: 1, negative: 0	PD-L1 positive: 1, negatige: 0
1	0	0	1760	1	1	50	0	0	0	1	0	1	308	1	457	1	0
1	0	0	880	0	1	63	0	0	0	1	0	1	231	1	335	1	0
1	0	0	1200	0	1	75	0	0	0	1	0	1	444	1	1095	1	0
1	0	0	2100	0	1	44	0	0	0	1	0	0	2554	0	2554	0	0
1	0	0	600	0	1	21	0	0	0	1	0	1	584	0	3650	0	0
1	0	0	400	0	1	39	0	0	0	1	0	0	2546	0	2546	0	0
0	0	0	900	0	1	60	0	0	0	1	0	1	145	0	3650	0	0
1	1	0	15	0	1	48	0	0	0	1	0	0	3009	0	3009	1	1
0	1	0	300	0	1	32	0	0	0	1	0	0	3437	0	3437	0	1
0	1	0	7	0	1	50	0	0	0	1	0	1	399	0	1827	0	0
0	1	0	860	0	1	39	0	0	0	1	0	1	2430	1	2430	0	0
1	0	1	0	0	1	29	0	0	0	1	0	0	2467	0	2467	0	0
0	0	1	0	0	1	25	0	0	0	1	0	1	1097	0	1345	0	0
1	1	1	0	0	1	52	0	0	0	1	0	1	629	1	1543	1	0
0	0	0	3000		1	45	0	0	0	1	0	0	827	0	827	1	0
1	0	0	230	0	0	40	0	0	0	1	0	0	70	0	70	0	1
1	0	0	1530	1	1	10	1	0	0	1	0	1	1108	1	1488	0	0
1	0	0	1350	0	1	78	1	0	0	1	0	1	177	0	3204	1	1
1	0	0	1600	0	1	63	1	0	0	1	0	0	1295	0	1295	1	0
1	0	0	600	0	1	35	1	0	0	1	0	1	79	0	669	0	0
1	0	0	1500	0	1	34	1	0	0	1	0	1	2413	0	3184	0	0
0	0	0	1190	0	1	19	1	0	0	1	0	0	2553	0	2553	0	0
1	1	0	600	0	1	20	1	0	0	1	0	1	367	1	702	1	0
1	1	0	4	0	1	26	1	0	0	1	0	1	244	1	1269	1	0
1	1	0	3000	0	1	12	1	0	0	1	0	0	1480	0	1480	0	0
0	1	1	0	0	1	34	1	0	0	1	0	1	267	0	1562	0	0
1	0	0	1000	0	0	30	1	0	0	1	0	0	243	0	243	1	0
1	0	0	1000	0	0	25	1	0	0	1	0	0	2341	0	2341	1	0
0	0	0	800	0	0	52	1	0	0	1	0	0	1275	0	1275	1	1
1	0	0	1080	0	1	60	0	1	0	1	0	0	755	0	755	1	1
1	0	0	600	0	1	75	0	1	0	1	0	1	498	0	2595	1	0
1	0	0	720	0	1	78	0	1	0	1	0	0	1940	0	1940	1	0
1	0	0	1500	0	1	75	0	1	0	1	0	1	858	0	2198	1	0
1	0	0	1000	0	1	72	0	1	0	1	0	1	560	0	2079	0	0
1	1	0	500	0	1	54	0	1	0	1	0	0	1860	0	1860	0	0
0	1	0	2400	0	1	85	0	1	0	1	0	0	2619	0	2619	1	1
1	0	0	490	0	0	38	0	1	0	1	0	1	489	0	1070	0	0
0	0	0	1720	0	0	52	0	1	0	1	0	1	814	1	1251	1	1
0	1	1	0	0	0	68	0	1	0	1	0	1	202	1	355	1	0
0	0	0	1760	0	1	51	1	1	0	1	0	0	1455	0	1455	1	1
0	0	0	1290	0	1	35	1	1	0	1	0	0	2929	0	2929	0	0
1	1	0	300	0	1	55	1	1	0	1	0	1	168	1	286	0	0
1	0	0	1680	1	0	50	1	1	0	1	0	0	1328	0	1328	0	0
0	0	0	840	1	0	47	1	1	0	1	0	0	1831	0	1831	1	1
0	1	0	660	0	1	55	0		0	1	0	1	297	0	1799	1	0
0	0	0	600	0	1	23	0	0	1	1	0	0	3650	0	3650	0	0
0	0	0	875	0	1	48	0	0	1	1	0	1	324	0	3650	0	0
0	0	0	800	0	1	27	0	0	1	1	0	1	184	0	482	0	0
1	1	0	600	0	1	130	0	0	1	1	0	1	119	1	499	1	0
1	1	0	50	0	1	15	0	0	1	1	0	1	1266	0	2053	0	0
1	0	0	1040		1	68	0	0	1	1	0	1	1590	0	2921	1	0
0	0	0	880	0	0	57	0	0	1	1	0	0	3296	0	3296	0	0
0	0	0	1500	1	1	170	1	0	1	1	0	0	3569	0	3569	1	0
1	0	0	1600	0	1	76	1	0	1	1	0	1	201	1	510	0	1
1	0	0	1200	0	1	67	1	0	1	1	0	1	560	0	2387	0	0
1	0	0	1000	0	1	31	1	0	1	1	0	0	2973	0	2973	0	0
1	0	0	900	0	1	110	1	0	1	1	0	1	621	0	3485	0	0
0	0	0	580	0	1	42	1	0	1	1	0	0	729	0	729	1	0
0	0	0	700	0	1	32	1	0	1	1	0	1	297	1	1100	0	0
0	0	0	1350	0	1	35	1	0	1	1	0	1	744	1	1192	0	0
0	1	0	1200	0	1	15	1	0	1	1	0	1	162	0	3284	0	0
1	1	1	0	0	1	26	1	0	1	1	0	1	838	0	3650	0	0
0	1	1	0	0	1	23	1	0	1	1	0	1	541	0	2892	1	0
0	1	1	0	0	1	55	1	0	1	1	0	1	946	0	3650	0	0
0	0	0	800		1	36	1	0	1	1	0	1	3413	1	3413	0	0
0	0	0	840		1	29	1	0	1	1	0	0	3650	0	3650	0	0
0	1	0	900		1	14	1	0	1	1	0	1	590	1	1669	0	0
1	1	1	0		1	29	1	0	1	1	0	1	371	1	3279	0	0
1	0	0	1600	1	0	15	1	0	1	1	0	0	3618	0	3618	1	0
0	0	0	1440	1	0	20	1	0	1	1	0	1	577	1	1948	0	0
1	0	0	1500	0	0	19	1	0	1	1	0	0	1632	0	1632	1	0
1	0	0	700	0	0	51	1	0	1	1	0	1	545	1	1636	1	0
1	0	0	1200	0	0	31	1	0	1	1	0	0	3449	0	3449	0	0
0	0	0	1000	0	0	55	1	0	1	1	0	1	723	0	1012	0	0
1	1	0	1000	0	0	95	1	0	1	1	0	1	1756	1	1756	1	0
1	1	0	1750	0	0	21	1	0	1	1	0	0	1441	0	1441	0	0
0	1	0	840	0	0	80	1	0	1	1	0	1	274	1	489	0	0
0	0	1	0	0	0	37	1	0	1	1	0	1	336	1	1137	1	0
1	0	0	600		0	65	1	0	1	1	0	1	2382	1	2382	0	1
0	0	0	1150		0	41	1	0	1	1	0	1	608	1	990	0	0
0	1	0	600		0	44	1	0	1	1	0	0	3601	0	3601	0	0
1	0	0	2700		0	51		0	1	1	0	1	1985	1	1985	1	0
1	0	0	1600	1	1	29	0	1	1	1	0	0	2204	0	2204	0	0
1	0	0	1100	0	1	53	0	1	1	1	0	1	114	1	441	1	0
1	0	0	2120	0	1	20	0	1	1	1	0	0	2330	0	2330	1	0
1	0	0	450	0	1	23	0	1	1	1	0	1	478	0	1553	0	0
0	0	0	600	0	1	22	0	1	1	1	0	0	1328	0	1328	0	0
1	1	0	1000	0	1	30	0	1	1	1	0	0	2032	0	2032	1	0
1	1	0	200	0	1	53	0	1	1	1	0	0	2187	0	2187	1	0
1	1	1	0	0	1	42	0	1	1	1	0	0	1843	0	1843	0	0
0	1	1	0	0	1	45	0	1	1	1	0	0	1840	0	1840	0	0
1	0	0	1650	0	0	63	0	1	1	1	0	0	1512	0	1512	1	1
1	0	0	1520	0	0	39	0	1	1	1	0	0	2713	0	2713	0	1
1	0	0	1100	0	0	95	0	1	1	1	0	0	2960	0	2960	1	0
1	0	0	1200	0	0	41	0	1	1	1	0	1	385	0	818	1	0
0	0	0	1200	1	1	45	1	1	1	1	0	1	105	1	943	0	0
1	0	0	600	0	1	48	1	1	1	1	0	1	494	1	494	0	1
1	0	0	810	0	1	25	1	1	1	1	0	0	140	0	140	1	0
1	0	0	1200	0	1	98	1	1	1	1	0	1	882	1	882	1	0
0	0	0	800	0	1	25	1	1	1	1	0	0	1825	0	1825	1	1
0	0	0	780	0	1	21	1	1	1	1	0	1	1807	0	3640	1	0
0	0	0	1360	0	1	45	1	1	1	1	0	0	3645	0	3645	1	0
0	0	0	750	0	1	116	1	1	1	1	0	1	1186	0	3538	0	0
0	1	0	20	0	1	22	1	1	1	1	0	0	2138	0	2138	0	0
0	1	0	3500	0	1	15	1	1	1	1	0	0	1726	0	1726	0	0
1	0	1	0	0	1	32	1	1	1	1	0	1	753	0	3170	0	0
0	0	1	0	0	1	49	1	1	1	1	0	0	3650	0	3650	0	0
1	1	1	0	0	1	12	1	1	1	1	0	0	1813	0	1813	1	0
1	1	1	0	0	1	31	1	1	1	1	0	1	1227	1	1843	0	0
1	1	1	0	0	1	33	1	1	1	1	0	0	2857	0	2857	0	0
1	1	0	705		1	54	1	1	1	1	0	1	535	1	2853	0	0
1	1	1	0		1	24	1	1	1	1	0	1	1595	1	3311	0	1
1	0	0	3000	1	0	36	1	1	1	1	0	0	2584	0	2584	1	0
0	0	0	1000	1	0	44	1	1	1	1	0	1	242	0	2352	1	1
1	0	0	1680	0	0	31	1	1	1	1	0	0	2567	0	2567	1	1
1	0	0	2400	0	0	58	1	1	1	1	0	0	3642	0	3642	1	1
1	0	0	860	0	0	16	1	1	1	1	0	1	1338	1	1999	1	0
1	0	0	1500	0	0	76	1	1	1	1	0	0	3301	0	3301	1	0
1	0	0	1060	0	0	45	1	1	1	1	0	0	2182	0	2182	1	0
0	0	0	1020	0	0	32	1	1	1	1	0	1	265	0	2151	1	0
0	0	0	1400	0	0	35	1	1	1	1	0	0	2684	0	2684	0	0
0	0	0	1480	0	0	66	1	1	1	1	0	1	111	0	1959	0	0
1	1	0	1000	0	0	74	1	1	1	1	0	0	3650	0	3650	1	0
1	1	0	25	1	1	15		1	1	1	0	0	2170	0	2170	0	0
1	0	0	1750	0	0	37	0	0	0	0	0	1	368	0	637	0	0
0	0	0	660		1	25	1	0	0	0	0	1	906	1	906	0	0
1	0	0	1080	0	0	30	1	0	0	0	0	0	1835	0	1835	1	0
1	0	0	390	0	1	31	0	1	0	0	0	1	250	1	821	0	0
0	0	0	1480	0	1	33	0	1	0	0	0	0	1957	0	1957	1	1
0	1	1	0	0	1	15	0	1	0	0	0	1	521	0	2723	0	0
0	0	0	860	0	0	28	0	1	0	0	0	1	1552	1	1552	0	0
0	0	0	840		0	28	0	1	0	0	0	1	258	1	859	1	0
1	0	0	840	0	1	27	1	1	0	0	0	0	2930	0	2930	0	0
1	0	0	960	1	0	22	1	1	0	0	0	0	2187	0	2187	1	1
1	0	0	1800	1	0	26	1	1	0	0	0	0	2578	0	2578	1	0
0	1	0	740	0	1	36	1		0	0	0	0	2010	0	2010	0	0
1	1	1	0	1	1	32	0	0	1	0	0	0	2956	0	2956	0	0
1	0	0	800	0	1	28	0	0	1	0	0	1	2243	1	2243	0	0
0	0	0	260	0	1	21	0	0	1	0	0	0	1472	0	1472	0	0
0	0	0	800	0	1	21	0	0	1	0	0	1	1296	0	3650	0	0
0	0	0	200	0	1	32	0	0	1	0	0	1	1482	1	1482	0	0
0	0	1	0	0	1	19	0	0	1	0	0	0	2547	0	2547	0	0
1	1	1	0	0	1	34	0	0	1	0	0	1	3562	0	3620	0	1
1	0	0	2700	1	1	26	1	0	1	0	0	1	532	1	532	1	0
0	0	0	1560	0	1	21	1	0	1	0	0	0	3274	0	3274	0	0
1	1	0	880	0	1	25	1	0	1	0	0	0	2565	0	2565	1	0
1	1	0	1000	0	1	24	1	0	1	0	0	1	61	1	399	1	0
0	1	1	0	0	1	22	1	0	1	0	0	0	3639	0	3639	0	0
0	0	0	1350		1	25	1	0	1	0	0	1	173	1	324	0	0
1	1	0	940	0	0	30	1	0	1	0	0	0	2560	0	2560	0	0
1	0	0	1840	0	1	28	0	1	1	0	0	0	1827	0	1827	0	0
1	0	0	560	0	1	26	0	1	1	0	0	0	2144	0	2144	0	0
1	0	0	800	0	1	40	0	1	1	0	0	1	1296	0	3431	0	0
1	0	0	1000	0	1	19	0	1	1	0	0	0	720	0	720	0	0
0	0	0	1200	0	1	25	0	1	1	0	0	0	2645	0	2631	1	0
0	0	0	800	0	1	17	0	1	1	0	0	1	2141	0	3396	0	0
0	1	0	30	0	1	23	0	1	1	0	0	0	2603	0	2603	0	0
0	1	0	30	0	1	24	0	1	1	0	0	0	155	0	155	0	0
1	0	1	0	0	1	36	0	1	1	0	0	0	1818	0	1818	0	0
0	1	1	0	0	1	23	0	1	1	0	0	1	1088	1	2919	0	0
1	0	0	480		1	28	0	1	1	0	0	0	1678	0	1678	0	0
1	1	0	300	0	0	19	0	1	1	0	0	0	3650	0	3650	1	0
1	0	0	600		0	25	0	1	1	0	0	1	487	1	888	1	0
1	0	0	60	1	1	30	1	1	1	0	0	0	2014	0	2014	0	0
1	1	0	1000	1	1	22	1	1	1	0	0	1	1497	1	1497	0	0
1	1	1	0	1	1	23	1	1	1	0	0	0	2377	0	2377	1	1
1	1	1	0	1	1	38	1	1	1	0	0	0	1636	0	1636	0	1
1	0	0	60	0	1	21	1	1	1	0	0	0	2795	0	2795	0	0
1	0	0	2400	0	1	21	1	1	1	0	0	0	3289	0	3289	0	0
1	0	0	1040	0	1	36	1	1	1	0	0	0	336	0	336	0	0
0	0	0	1360	0	1	22	1	1	1	0	0	0	1818	0	1818	1	0
0	0	0	600	0	1	18	1	1	1	0	0	0	2145	0	2145	0	0
0	1	0	55	0	1	27	1	1	1	0	0	0	2560	0	2560	0	0
1	0	1	0	0	1	25	1	1	1	0	0	0	1200	0	1200	0	0
0	0	1	0	0	1	13	1	1	1	0	0	0	3200	0	3200	0	0
0	0	1	0	0	1	24	1	1	1	0	0	0	3650	0	3650	0	0
1	1	1	0	0	1	20	1	1	1	0	0	1	1946	1	1946	0	1
1	1	1	0	0	1	26	1	1	1	0	0	0	1825	0	1825	1	0
1	1	1	0	0	1	29	1	1	1	0	0	0	1657	0	1657	0	0
1	1	1	0	0	1	15	1	1	1	0	0	0	1946	0	1946	0	0
1	1	1	0	0	1	40	1	1	1	0	0	0	2568	0	2568	0	0
1	1	1	0	0	1	32	1	1	1	0	0	0	2897	0	2897	0	0
1	1	1	0	0	1	23	1	1	1	0	0	0	2944	0	2944	0	0
1	1	1	0	0	1	24	1	1	1	0	0	0	3275	0	3275	0	0
1	1	1	0	0	1	32	1	1	1	0	0	0	3628	0	3628	0	0
1	1	1	0	0	1	21	1	1	1	0	0	0	1839	0	1839	0	0
0	1	1	0	0	1	21	1	1	1	0	0	0	3650	0	3650	0	0
1	0	0	400		1	27	1	1	1	0	0	0	2654	0	2654	0	0
0	1	0	390		1	24	1	1	1	0	0	0	3650	0	3650	1	0
1	0	0	1000	0	0	27	1	1	1	0	0	1	372	1	923	1	1
1	0	0	2200	0	0	35	1	1	1	0	0	0	2775	0	2775	0	0
1	0	1	0	0	1	28	1	0		0	0	0	1749	0	1749	0	0
1	0	0	300	1	1	21	0	0	0	1	1	1	524	0	1778	1	0
1	0	0	1000	1	1	52	0	0	0	1	1	1	69	1	92	0	0
1	0	0	1140	1	1	14	0	0	0	1	1	1	1845	1	1845	0	0
1	0	1	0	1	1	37	0	0	0	1	1	1	665	0	999	1	0
1	0	0	945	0	1	35	0	0	0	1	1	1	232	1	295	1	0
1	0	0	2000	0	1	43	0	0	0	1	1	1	176	1	823	1	0
1	0	0	800	0	1	54	0	0	0	1	1	0	3370	0	3370	0	0
0	0	0	400	0	1	41	0	0	0	1	1	1	573	0	1399	0	0
1	1	0	50	0	1	31	0	0	0	1	1	1	456	1	1549	0	0
1	0	1	0	0	1	52	0	0	0	1	1	1	203	1	375	0	0
1	1	1	0	0	1	23	0	0	0	1	1	1	2385	1	2385	0	0
1	0	0	1100		1	24	0	0	0	1	1	1	146	1	231	0	1
1	0	0	800		1	48	0	0	0	1	1	1	910	1	910	1	0
1	0	0	2080		1	40	0	0	0	1	1	1	477	0	1072	0	0
1	0	0	1300	1	0	40	0	0	0	1	1	1	153	0	691	1	1
1	0	0	1600	1	0	52	0	0	0	1	1	1	175	1	206	1	0
1	0	0	1880	1	0	33	0	0	0	1	1	0	1849	0	1849	0	0
0	0	0	860	1	0	65	0	0	0	1	1	1	168	1	209	0	0
0	0	0	600	1	0	39	0	0	0	1	1	1	220	1	2567	0	0
1	0	0	480	0	0	78	0	0	0	1	1	1	280	0	885	1	1
1	0	0	1100	0	0	61	0	0	0	1	1	0	1799	0	1799	1	0
1	0	0	1500	0	0	57	0	0	0	1	1	0	2548	0	2548	1	0
1	1	0	1080	0	0	42	0	0	0	1	1	0	2572	0	2572	1	0
1	1	0	550	0	0	30	0	0	0	1	1	0	527	0	527	0	0
1	0	0	684	1	1	40	1	0	0	1	1	0	832	0	832	0	0
1	0	0	400	0	1	35	1	0	0	1	1	1	822	0	858	1	1
1	0	0	1800	0	1	19	1	0	0	1	1	1	387	0	594	0	0
1	1	0	1040	0	1	35	1	0	0	1	1	1	1101	0	1451	1	0
1	0	0	1000	1	0	35	1	0	0	1	1	1	161	1	161	1	0
1	0	0	800	0	0	20	1	0	0	1	1	1	526	1	526	1	1
1	0	0	2000	0	0	40	1	0	0	1	1	1	1272	0	3067	1	0
0	0	0	1200	0	0	22	1	0	0	1	1	0	1630	0	1630	1	0
1	1	0	2040	0	0	25	1	0	0	1	1	0	90	0	90	1	1
1	0	0	2100		0	45	1	0	0	1	1	0	3277	0	3277	1	1
0	0	0	1290	0	1	87		0	0	1	1	1	925	1	925	1	0
1	0	0	800	1	1	75	0	1	0	1	1	1	350	1	650	1	0
1	1	1	0	1	1	43	0	1	0	1	1	1	291	0	1648	1	0
1	1	1	0	1	1	60	0	1	0	1	1	1	217	1	287	0	0
1	0	0	900	0	1	19	0	1	0	1	1	1	144	0	398	1	0
1	0	0	400	0	1	45	0	1	0	1	1	1	721	1	1644	1	0
1	0	0	700	0	1	70	0	1	0	1	1	1	338	1	605	0	0
1	0	0	1650	0	1	35	0	1	0	1	1	1	172	0	1139	0	0
1	0	0	780	0	1	18	0	1	0	1	1	1	243	1	243	0	0
1	0	0	1000	1	0	50	0	1	0	1	1	0	1854	0	1854	1	0
1	0	0	900	1	0	60	0	1	0	1	1	1	1369	1	1369	1	0
0	0	0	1400	1	0	60	0	1	0	1	1	0	560	0	560	1	0
0	1	0	600	1	0	65	0	1	0	1	1	1	54	1	345	1	0
1	0	0	2700	0	0	98	0	1	0	1	1	1	129	1	168	1	1
1	0	0	680	0	0	68	0	1	0	1	1	1	525	1	760	1	1
1	0	0	1500	0	0	56	0	1	0	1	1	1	1198	1	1198	1	1
1	0	0	1040	0	0	65	0	1	0	1	1	0	1843	0	1843	1	1
1	0	0	3300	0	0	46	0	1	0	1	1	1	180	1	180	1	0
1	1	0	1200	0	0	40	0	1	0	1	1	1	1289	1	1289	1	1
1	1	0	840	0	0	42	0	1	0	1	1	1	593	1	1083	1	0
1	0	0	689		0	45	0	1	0	1	1	1	1074	1	1074	1	0
1	0	0	500	0	1	43	1	1	0	1	1	0	2913	0	2913	0	1
1	0	0	1160	0	1	95	1	1	0	1	1	0	1917	0	1917	1	0
0	0	0	600	0	1	82	1	1	0	1	1	0	1652	0	1652	1	0
1	1	0	1680	0	1	82	1	1	0	1	1	0	3650	0	3650	0	0
1	0	0	1040	1	0	57	1	1	0	1	1	0	824	0	824	1	0
1	0	0	800	1	0	49	1	1	0	1	1	0	1645	0	1645	1	0
1	0	0	1060	1	0	32	1	1	0	1	1	1	936	1	936	0	0
1	1	0	500	1	0	76	1	1	0	1	1	0	1643	0	1643	0	0
1	0	0	1340	0	0	31	1	1	0	1	1	1	175	0	239	1	1
0	0	0	1110	0	0	55	1	1	0	1	1	0	2194	0	2194	1	1
0	0	0	1880	0	0	45	1	1	0	1	1	1	1033	1	1033	1	0
0	0	0	1200	0	0	25	1	1	0	1	1	0	3226	0	3226	1	0
1	1	0	980	0	0	45	1	1	0	1	1	1	1316	0	1983	1	0
1	0	0	1650	1	1	31	0	0	1	1	1	1	378	1	598	0	0
1	0	0	800	0	1	17	0	0	1	1	1	0	1816	0	1816	1	0
1	0	0	825	0	1	28	0	0	1	1	1	1	375	0	741	0	0
1	0	0	1200	0	1	41	0	0	1	1	1	0	986	0	986	0	0
0	0	0	525	0	1	25	0	0	1	1	1	1	192	1	551	0	0
0	0	0	800	0	1	11	0	0	1	1	1	1	1234	1	1234	0	0
1	0	0	800		1	43	0	0	1	1	1	1	1006	0	1174	1	1
1	0	0	1000	1	0	60	0	0	1	1	1	1	313	1	313	1	0
1	0	0	1000	1	0	30	0	0	1	1	1	0	1086	0	1086	1	0
1	0	0	1500	1	0	85	0	0	1	1	1	1	316	1	398	0	0
1	0	0	1100	1	0	54	0	0	1	1	1	1	1842	0	2038	0	0
1	0	0	1800	0	0	42	0	0	1	1	1	0	2952	0	2952	1	1
1	0	0	1800	0	0	15	0	0	1	1	1	0	3471	0	3461	0	0
1	1	0	1200	0	0	62	0	0	1	1	1	0	3650	0	3650	0	0
1	0	0	600		0	24	0	0	1	1	1	1	364	1	824	0	1
1	0	0	318		0	35	0	0	1	1	1	1	359	1	474	1	0
1	0	0	900	1	1	25	1	0	1	1	1	1	256	1	266	0	0
1	0	0	555	0	1	13	1	0	1	1	1	0	3180	0	3180	1	1
1	0	0	1200	0	1	15	1	0	1	1	1	0	1345	0	1345	1	0
1	0	0	900	0	1	16	1	0	1	1	1	1	830	1	1326	0	0
1	0	0	1200	0	1	29	1	0	1	1	1	1	257	0	2456	0	0
1	0	0	700	0	1	16	1	0	1	1	1	0	502	0	502	0	0
0	0	0	1075	0	1	21	1	0	1	1	1	0	2511	0	2511	0	0
1	1	1	0	0	1	45	1	0	1	1	1	1	1081	0	1160	0	0
1	1	1	0	0	1	21	1	0	1	1	1	0	1791	0	1791	0	0
1	0	0	1000		1	83	1	0	1	1	1	1	72	1	349	0	0
1	1	0	1000		1	48	1	0	1	1	1	1	145	1	334	1	0
1	1	1	0		1	17	1	0	1	1	1	0	3650	0	3650	1	1
1	0	0	1960	0	0	23	1	0	1	1	1	1	416	1	416	1	1
1	0	0	1600	0	0	55	1	0	1	1	1	1	15	1	15	0	1
1	0	0	2450	0	0	20	1	0	1	1	1	1	1673	1	1673	1	0
1	0	0	2580	0	0	60	1	0	1	1	1	1	340	1	340	0	0
1	1	0	600	0	0	39	1	0	1	1	1	0	2848	0	2848	1	0
1	0	0	1650		0	25	1	0	1	1	1	0	762	0	762	0	0
1	0	0	900		0	42	1	0	1	1	1	0	960	0	960	0	0
1	0	0	1530	1	1	38	0	1	1	1	1	1	321	1	1149	1	0
1	0	0	960	1	1	80	0	1	1	1	1	1	82	1	132	1	0
1	0	0	800	1	1	21	0	1	1	1	1	1	1406	1	1406	0	0
1	0	0	900	1	1	16	0	1	1	1	1	0	2220	0	2220	0	0
1	0	0	1000	1	1	51	0	1	1	1	1	1	1967	1	1967	0	0
1	0	0	1080	0	1	34	0	1	1	1	1	1	471	0	3015	0	1
1	0	0	3000	0	1	35	0	1	1	1	1	0	2960	0	2960	1	0
1	0	0	900	0	1	42	0	1	1	1	1	0	999	0	999	0	0
0	0	0	600	0	1	41	0	1	1	1	1	0	2514	0	2514	1	0
0	0	0	875	0	1	18	0	1	1	1	1	1	425	1	425	0	0
0	0	0	600	0	1	51	0	1	1	1	1	0	3641	0	3641	0	0
1	1	0	750	0	1	44	0	1	1	1	1	1	173	0	1370	1	0
0	1	0	100	0	1	32	0	1	1	1	1	1	624	0	3095	0	0
1	0	0	870		1	16	0	1	1	1	1	1	72	1	72	0	0
1	0	0	1100		1	32	0	1	1	1	1	1	1126	1	1126	0	0
1	0	0	2400	1	0	35	0	1	1	1	1	1	186	1	768	1	1
1	0	0	1050	1	0	50	0	1	1	1	1	1	158	1	943	0	0
1	0	0	2000	0	0	55	0	1	1	1	1	0	1852	0	1852	1	0
1	0	0	2200	0	0	55	0	1	1	1	1	1	1216	1	1216	0	0
0	1	0	860	0	0	25	0	1	1	1	1	1	63	1	63	1	0
1	0	0	2250		0	45	0	1	1	1	1	1	189	1	189	1	0
1	0	0	1410	1	1	20	1	1	1	1	1	0	2020	0	2020	1	1
1	1	0	2550	1	1	45	1	1	1	1	1	1	1954	0	3650	1	0
1	1	0	350	1	1	15	1	1	1	1	1	0	2550	0	2550	0	0
1	1	0	920	1	1	80	1	1	1	1	1	1	261	0	1258	0	0
1	1	1	0	1	1	55	1	1	1	1	1	0	936	0	936	0	0
1	1	1	0	1	1	49	1	1	1	1	1	0	3312	0	3312	0	0
1	0	0	880	0	1	21	1	1	1	1	1	1	2554	0	2696	0	1
1	0	0	780	0	1	58	1	1	1	1	1	1	440	1	440	1	0
1	0	0	825	0	1	96	1	1	1	1	1	1	252	0	1540	0	0
1	0	0	1410	0	1	13	1	1	1	1	1	0	1749	0	1749	0	0
1	0	0	1100	0	1	20	1	1	1	1	1	0	1905	0	1905	0	0
1	0	0	675	0	1	25	1	1	1	1	1	0	2003	0	2003	0	0
1	0	0	1500	0	1	41	1	1	1	1	1	1	1719	0	2505	0	0
0	0	0	800	0	1	25	1	1	1	1	1	1	3510	1	3510	1	1
0	0	0	740	0	1	43	1	1	1	1	1	0	1375	0	1375	0	0
1	0	1	0	0	1	73	1	1	1	1	1	1	602	1	602	1	0
1	0	1	0	0	1	48	1	1	1	1	1	1	250	1	2296	0	0
1	0	1	0	0	1	78	1	1	1	1	1	1	36	1	36	0	0
1	1	1	0	0	1	44	1	1	1	1	1	0	852	0	852	0	0
1	0	0	2000		1	75	1	1	1	1	1	0	2722	0	2722	0	0
1	0	0	1200	1	0	57	1	1	1	1	1	0	1820	0	1820	1	1
1	1	0	1100	1	0	46	1	1	1	1	1	0	656	0	656	1	0
1	1	0	1960	1	0	64	1	1	1	1	1	1	1632	1	1952	1	0
1	1	0	1000	1	0	46	1	1	1	1	1	0	1809	0	1809	0	0
1	0	0	2120	0	0	45	1	1	1	1	1	1	377	1	452	1	1
1	0	0	1000	0	0	86	1	1	1	1	1	1	194	1	816	1	1
1	0	0	1500	0	0	42	1	1	1	1	1	0	1827	0	1827	1	1
1	0	0	1600	0	0	45	1	1	1	1	1	0	1201	0	1201	1	1
1	0	0	470	0	0	69	1	1	1	1	1	1	610	1	1527	1	0
1	0	0	860	0	0	26	1	1	1	1	1	0	1628	0	1628	1	0
1	0	0	600	0	0	55	1	1	1	1	1	0	2182	0	2182	1	0
1	0	0	1200	0	0	65	1	1	1	1	1	0	2939	0	2939	1	0
1	0	0	1575	0	0	65	1	1	1	1	1	0	3522	0	3522	1	0
1	0	0	940	0	0	48	1	1	1	1	1	1	409	0	708	0	0
1	0	0	1125	0	0	46	1	1	1	1	1	0	2030	0	2030	0	0
1	0	0	1530	0	0	51	1	1	1	1	1	0	2357	0	2357	0	0
1	0	0	2000		0	15	1	1	1	1	1	0	181	0	181	1	0
1	1	0	1000		0	66	1	1	1	1	1	1	273	1	311	0	0
1	0	0	1170	0	0	95	0	1		1	1	0	1814	0	1814	1	1
0	0	0	1200	0	1	55	0			1	1	1	430	1	677	0	0
1	0	0	2000	0	1	34	0	0	0	0	1	1	200	1	200	1	1
1	0	0	1000	0	1	25	0	0	0	0	1	0	2207	0	2207	1	0
1	0	0	3000	0	1	35	0	0	0	0	1	1	1248	0	1687	0	0
0	0	0	1600	0	1	35	0	0	0	0	1	0	3627	0	3627	0	0
1	1	1	0	0	1	18	0	0	0	0	1	1	353	0	438	0	0
1	0	0	2000	0	0	35	0	0	0	0	1	0	1833	0	1833	1	0
1	0	0	500	0	0	31	0	0	0	0	1	1	913	1	913	0	0
1	0	0	750	0	0	23	0	0	0	0	1	1	105	1	404	0	0
0	1	0	300	0	0	30	0	0	0	0	1	0	1846	0	1846	1	0
1	0	0	1160	1	1	30	1	0	0	0	1	1	169	0	183	1	1
1	1	1	0	1	1	20	1	0	0	0	1	1	233	1	1046	0	0
1	0	0	1000	0	1	18	1	0	0	0	1	1	454	0	3099	0	0
0	0	0	1110	0	1	14	1	0	0	0	1	0	2917	0	2917	0	0
1	1	1	0		1	35	1	0	0	0	1	1	550	0	3650	1	0
1	1	1	0		1	24	1	0	0	0	1	1	2176	1	2997	0	0
1	1	0	600	1	1	27	0	1	0	0	1	1	973	0	1217	0	0
1	0	0	1000	0	1	29	0	1	0	0	1	1	2296	0	2296	1	0
1	0	0	2400	0	1	34	0	1	0	0	1	0	1804	0	1804	0	0
1	0	0	860	0	0	26	0	1	0	0	1	1	188	1	1164	1	1
1	0	0	1600	0	0	17	0	1	0	0	1	0	1759	0	1759	1	0
1	0	0	1000	0	0	28	0	1	0	0	1	0	2534	0	2534	1	0
0	0	0	600	0	0	38	0	1	0	0	1	1	317	1	317	1	0
1	1	0	400	0	0	20	0	1	0	0	1	1	1795	1	1795	1	1
1	0	0	1840		0	30	0	1	0	0	1	1	77	1	77	1	0
1	1	0	3	1	1	18	1	1	0	0	1	1	181	1	816	0	0
1	0	0	100	0	1	17	1	1	0	0	1	1	1167	0	1372	1	0
1	0	0	140	0	1	20	1	1	0	0	1	0	2567	0	2567	0	0
0	0	0	1000	0	1	36	1	1	0	0	1	1	2127	1	2413	0	0
1	1	1	0	0	1	15	1	1	0	0	1	0	2356	0	2356	0	0
1	1	1	0	0	1	32	1	1	0	0	1	0	3650	0	3650	0	0
1	1	1	0	0	1	40	1	1	0	0	1	1	544	1	1244	0	0
1	0	0	700		1	25	1	1	0	0	1	0	3650	0	3650	1	0
1	0	0	2200		1	25	1	1	0	0	1	1	671	1	671	0	0
1	0	0	235	1	0	26	1	1	0	0	1	0	1108	0	1108	1	0
1	1	0	250	1	0	20	1	1	0	0	1	0	1812	0	1812	1	0
1	0	0	1200	0	0	35	1	1	0	0	1	1	778	1	864	1	1
1	0	0	270	0	0	30	1	1	0	0	1	1	735	1	1168	1	1
1	0	0	2000	0	0	22	1	1	0	0	1	1	355	1	793	1	0
1	0	0	1350	0	0	22	1	1	0	0	1	1	2132	1	2132	1	0
1	0	0	1200	0	0	36	1	1	0	0	1	0	2918	0	2918	0	0
0	0	0	2150	0	0	25	1	1	0	0	1	0	3009	0	3009	1	0
1	1	0	1600	0	0	15	1	1	0	0	1	0	2911	0	2911	1	1
1	0	0	980		0	23	1	1	0	0	1	0	888	0	888	1	1
1	0	0	940		0	22	1	1	0	0	1	0	1681	0	1681	1	0
1	0	0	300	1	1	27	0	0	1	0	1	1	901	1	901	1	1
1	0	0	1500	1	1	37	0	0	1	0	1	0	2353	0	2353	0	0
1	1	1	0	1	1	21	0	0	1	0	1	0	1830	0	1830	0	0
1	0	0	1760	0	1	33	0	0	1	0	1	1	228	1	285	1	1
1	0	0	940	0	1	32	0	0	1	0	1	1	965	0	3115	0	0
1	0	0	1680	0	1	26	0	0	1	0	1	1	252	0	1737	0	0
0	0	0	1200	0	1	27	0	0	1	0	1	1	687	1	1108	0	0
0	0	0	500	0	1	17	0	0	1	0	1	0	3650	0	3650	0	0
1	1	1	0	0	1	17	0	0	1	0	1	1	2631	0	3650	1	0
1	1	1	0	0	1	40	0	0	1	0	1	0	2180	0	2180	0	0
1	0	0	2000		1	18	0	0	1	0	1	1	119	0	893	0	0
0	1	0	400		1	37	0	0	1	0	1	1	899	0	3650	0	0
0	0	0	2400	0	0	16	0	0	1	0	1	0	1963	0	1963	0	0
0	0	0	750	0	0	33	0	0	1	0	1	0	3272	0	3272	0	0
1	0	0	1400		0	25	0	0	1	0	1	0	623	0	623	0	0
1	0	0	1060	1	1	21	1	0	1	0	1	1	429	1	775	1	0
1	1	1	0	1	1	15	1	0	1	0	1	1	723	0	882	1	0
1	0	0	1000	0	1	25	1	0	1	0	1	0	2265	0	2391	0	1
1	0	0	175	0	1	13	1	0	1	0	1	0	2301	0	2301	1	0
1	0	0	450	0	1	17	1	0	1	0	1	0	2901	0	2901	1	0
1	0	0	1100	0	1	24	1	0	1	0	1	0	2554	0	2554	0	0
1	0	0	1200	0	1	18	1	0	1	0	1	0	3142	0	3142	0	0
1	0	0	980	0	1	30	1	0	1	0	1	0	100	0	100	0	0
0	0	0	600	0	1	36	1	0	1	0	1	1	683	1	683	0	0
1	1	0	800	0	1	36	1	0	1	0	1	1	1489	0	2212	0	0
0	1	0	600	0	1	17	1	0	1	0	1	0	3138	0	3158	0	0
0	1	0	400	0	1	19	1	0	1	0	1	1	2283	0	3468	0	0
1	0	1	0	0	1	30	1	0	1	0	1	0	2206	0	2206	0	0
1	1	1	0	0	1	38	1	0	1	0	1	1	1062	1	1763	0	0
1	1	1	0	0	1	21	1	0	1	0	1	0	2622	0	2622	0	0
1	1	1	0	0	1	18	1	0	1	0	1	0	3639	0	3639	0	0
0	0	0	500		1	15	1	0	1	0	1	0	2402	0	2402	0	0
0	1	1	0		1	13	1	0	1	0	1	0	3284	0	3284	0	0
1	0	0	940	0	0	27	1	0	1	0	1	0	3456	0	3456	1	1
1	0	0	1000	0	0	14	1	0	1	0	1	1	1319	0	1330	1	0
1	0	0	450	0	0	34	1	0	1	0	1	0	3650	0	3650	1	0
1	0	0	800	0	0	28	1	0	1	0	1	1	446	0	458	0	0
1	0	0	1440	0	0	12	1	0	1	0	1	1	813	1	813	0	0
1	0	0	620	0	0	22	1	0	1	0	1	0	2206	0	2206	0	0
0	0	1	0	0	0	32	1	0	1	0	1	1	975	1	975	0	0
1	0	0	800		0	28	1	0	1	0	1	1	1356	1	1356	1	0
1	0	0	1410		0	25	1	0	1	0	1	1	278	1	658	0	0
0	0	0	900	0	1	23		0	1	0	1	0	3223	0	3223	0	0
1	0	0	1350	1	1	18	0	1	1	0	1	0	1013	0	1013	0	0
1	1	0	3	1	1	15	0	1	1	0	1	1	86	1	721	1	0
1	1	0	615	1	1	20	0	1	1	0	1	0	2469	0	2469	0	0
1	1	1	0	1	1	17	0	1	1	0	1	0	1821	0	1821	0	0
1	0	0	1200	0	1	17	0	1	1	0	1	0	1041	0	1041	1	0
1	0	0	1350	0	1	20	0	1	1	0	1	0	1792	0	1792	1	0
1	0	0	1100	0	1	38	0	1	1	0	1	1	16	1	16	0	0
1	0	0	1000	0	1	15	0	1	1	0	1	1	1317	0	1994	0	0
1	0	0	400	0	1	17	0	1	1	0	1	0	2790	0	2790	0	0
1	0	0	2400	0	1	32	0	1	1	0	1	0	3650	0	3650	0	0
0	0	0	800	0	1	22	0	1	1	0	1	0	180	0	180	1	0
0	0	0	740	0	1	32	0	1	1	0	1	0	3650	0	3650	0	0
0	0	0	1600	0	1	20	0	1	1	0	1	0	1933	0	1933	0	0
1	1	0	720	0	1	18	0	1	1	0	1	0	2217	0	2217	0	0
1	1	0	800	0	1	23	0	1	1	0	1	0	1816	0	1816	0	0
1	1	0	40	0	1	18	0	1	1	0	1	0	1839	0	1839	0	0
1	1	0	648	0	1	27	0	1	1	0	1	0	1842	0	1842	0	0
0	1	0	810	0	1	15	0	1	1	0	1	0	1660	0	1660	1	0
0	1	0	600	0	1	23	0	1	1	0	1	0	3650	0	3650	0	0
1	0	1	0	0	1	28	0	1	1	0	1	0	1278	0	1278	1	0
0	0	1	0	0	1	25	0	1	1	0	1	0	2182	0	2182	0	0
1	1	1	0	0	1	19	0	1	1	0	1	1	496	0	1878	1	0
1	1	1	0	0	1	37	0	1	1	0	1	1	907	1	1144	0	0
1	1	1	0	0	1	25	0	1	1	0	1	0	1833	0	1833	0	0
1	1	1	0	0	1	17	0	1	1	0	1	0	2929	0	2929	0	0
1	1	1	0	0	1	29	0	1	1	0	1	0	3650	0	3650	0	0
1	1	1	0	0	1	18	0	1	1	0	1	0	1830	0	1830	0	0
1	1	1	0	0	1	17	0	1	1	0	1	0	1850	0	1850	0	0
1	1	1	0	0	1	22	0	1	1	0	1	0	1558	0	1558	0	0
0	1	1	0	0	1	15	0	1	1	0	1	1	1102	1	1334	0	0
1	0	0	600		1	35	0	1	1	0	1	1	322	1	322	0	0
1	0	0	900		1	16	0	1	1	0	1	0	2071	0	2071	0	0
1	0	0	1960	1	0	22	0	1	1	0	1	0	1090	0	1090	1	0
1	1	0	800	1	0	12	0	1	1	0	1	1	378	1	758	1	0
1	0	0	2320	0	0	18	0	1	1	0	1	0	1334	0	1334	1	0
1	0	0	2800	0	0	28	0	1	1	0	1	1	931	1	931	0	0
1	0	0	900	0	0	22	0	1	1	0	1	1	922	1	2555	0	0
1	1	0	750	0	0	15	0	1	1	0	1	0	2174	0	2174	1	0
1	0	0	1000		0	10	0	1	1	0	1	0	3650	0	3650	0	0
1	0	0	1000	1	1	16	1	1	1	0	1	1	269	1	1150	1	1
1	0	0	2460	1	1	19	1	1	1	0	1	1	1258	1	1258	1	0
1	0	0	1800	1	1	15	1	1	1	0	1	1	3001	1	3366	1	0
1	0	0	1180	1	1	25	1	1	1	0	1	1	1121	1	1121	1	0
1	0	0	1040	1	1	18	1	1	1	0	1	1	286	0	1563	0	0
1	0	0	795	1	1	29	1	1	1	0	1	0	2192	0	2192	0	0
1	0	0	940	1	1	19	1	1	1	0	1	0	2652	0	2652	0	0
1	0	0	480	1	1	27	1	1	1	0	1	0	182	0	182	0	0
0	0	0	1600	1	1	23	1	1	1	0	1	1	539	1	612	0	0
0	0	0	1700	1	1	16	1	1	1	0	1	0	2029	0	2029	0	0
1	1	0	500	1	1	18	1	1	1	0	1	0	593	0	593	0	0
1	1	0	1040	1	1	10	1	1	1	0	1	0	2530	0	2530	0	0
1	1	0	100	1	1	21	1	1	1	0	1	1	1758	1	1758	0	0
1	1	0	450	1	1	22	1	1	1	0	1	1	2417	1	2417	0	0
0	1	0	2000	1	1	16	1	1	1	0	1	1	3579	1	3579	0	0
1	0	1	0	1	1	18	1	1	1	0	1	0	2967	0	2967	0	0
1	1	1	0	1	1	35	1	1	1	0	1	0	1858	0	1858	0	0
1	1	1	0	1	1	13	1	1	1	0	1	1	2255	1	2255	0	0
1	1	1	0	1	1	15	1	1	1	0	1	0	2915	0	2915	0	0
1	0	0	780	0	1	18	1	1	1	0	1	0	1462	0	1462	0	1
1	0	0	600	0	1	13	1	1	1	0	1	0	1891	0	1891	0	1
1	0	0	1100	0	1	36	1	1	1	0	1	1	246	0	293	1	0
1	0	0	400	0	1	19	1	1	1	0	1	1	472	1	472	1	0
1	0	0	1100	0	1	28	1	1	1	0	1	1	489	1	489	1	0
1	0	0	2100	0	1	22	1	1	1	0	1	1	539	1	556	1	0
1	0	0	1000	0	1	19	1	1	1	0	1	1	972	1	972	1	0
1	0	0	300	0	1	16	1	1	1	0	1	0	1833	0	1833	1	0
1	0	0	825	0	1	22	1	1	1	0	1	0	2585	0	2585	1	0
1	0	0	940	0	1	29	1	1	1	0	1	1	1252	0	3192	1	0
1	0	0	1040	0	1	17	1	1	1	0	1	0	3293	0	3293	1	0
1	0	0	1000	0	1	14	1	1	1	0	1	0	1661	0	1661	1	0
1	0	0	400	0	1	15	1	1	1	0	1	0	1731	0	1731	1	0
1	0	0	1000	0	1	21	1	1	1	0	1	0	1994	0	1994	1	0
1	0	0	900	0	1	22	1	1	1	0	1	0	2679	0	2679	1	0
1	0	0	2700	0	1	25	1	1	1	0	1	0	260	0	260	1	0
1	0	0	2000	0	1	18	1	1	1	0	1	1	145	1	145	0	0
1	0	0	2200	0	1	14	1	1	1	0	1	1	360	1	360	0	0
1	0	0	1800	0	1	32	1	1	1	0	1	1	573	1	919	0	0
1	0	0	1380	0	1	30	1	1	1	0	1	1	996	1	996	0	0
1	0	0	800	0	1	40	1	1	1	0	1	1	1102	1	1102	0	0
1	0	0	1280	0	1	13	1	1	1	0	1	0	1114	1	1114	0	0
1	0	0	370	0	1	12	1	1	1	0	1	0	1189	0	1189	0	0
1	0	0	1000	0	1	18	1	1	1	0	1	1	1390	1	1390	0	0
1	0	0	900	0	1	14	1	1	1	0	1	0	1437	0	1437	0	0
1	0	0	1000	0	1	10	1	1	1	0	1	0	1444	0	1444	0	0
1	0	0	1500	0	1	16	1	1	1	0	1	0	1449	0	1449	0	0
1	0	0	3000	0	1	31	1	1	1	0	1	0	1473	0	1473	0	0
1	0	0	2080	0	1	22	1	1	1	0	1	1	1471	0	1524	0	0
1	0	0	1380	0	1	31	1	1	1	0	1	1	1455	1	1569	0	0
1	0	0	1000	0	1	19	1	1	1	0	1	1	1756	1	1756	0	0
1	0	0	1100	0	1	8	1	1	1	0	1	0	2059	0	2059	0	0
1	0	0	680	0	1	18	1	1	1	0	1	0	2180	0	2180	0	0
1	0	0	1600	0	1	25	1	1	1	0	1	0	2910	0	2180	0	0
1	0	0	690	0	1	23	1	1	1	0	1	0	2217	0	2217	0	0
1	0	0	540	0	1	8	1	1	1	0	1	1	2437	1	2437	0	0
1	0	0	1200	0	1	9	1	1	1	0	1	0	2501	0	2501	0	0
1	0	0	1200	0	1	17	1	1	1	0	1	0	2563	0	2563	0	0
1	0	0	760	0	1	14	1	1	1	0	1	0	2577	0	2577	0	0
1	0	0	40	0	1	19	1	1	1	0	1	0	2732	0	2732	0	0
1	0	0	1290	0	1	23	1	1	1	0	1	1	2786	1	2786	0	0
1	0	0	600	0	1	35	1	1	1	0	1	0	2817	0	2817	0	0
1	0	0	450	0	1	14	1	1	1	0	1	0	2824	0	2824	0	0
1	0	0	1000	0	1	18	1	1	1	0	1	0	2859	0	2859	0	0
1	0	0	400	0	1	25	1	1	1	0	1	0	2904	0	2904	0	0
1	0	0	900	0	1	12	1	1	1	0	1	0	3282	0	3282	0	0
1	0	0	2	0	1	23	1	1	1	0	1	0	3368	0	3368	0	0
1	0	0	860	0	1	11	1	1	1	0	1	0	3640	0	3640	0	0
1	0	0	1100	0	1	27	1	1	1	0	1	0	3650	0	3650	0	0
1	0	0	50	0	1	23	1	1	1	0	1	0	3650	0	3650	0	0
1	0	0	1840	0	1	34	1	1	1	0	1	0	3650	0	3650	0	0
1	0	0	1200	0	1	28	1	1	1	0	1	1	768	0	1314	0	0
1	0	0	600	0	1	15	1	1	1	0	1	1	1386	1	1386	0	0
1	0	0	450	0	1	25	1	1	1	0	1	0	1818	0	1818	0	0
1	0	0	800	0	1	28	1	1	1	0	1	1	194	0	206	0	0
0	0	0	190	0	1	30	1	1	1	0	1	0	2241	0	2241	1	1
0	0	0	480	0	1	35	1	1	1	0	1	0	3650	0	3650	0	1
0	0	0	900	0	1	15	1	1	1	0	1	0	3459	0	3459	1	0
0	0	0	800	0	1	11	1	1	1	0	1	1	666	1	666	1	0
0	0	0	2050	0	1	8	1	1	1	0	1	0	2204	0	2204	1	0
0	0	0	875	0	1	29	1	1	1	0	1	1	479	1	479	0	0
0	0	0	1050	0	1	18	1	1	1	0	1	1	421	1	758	0	0
0	0	0	200	0	1	7	1	1	1	0	1	1	887	1	887	0	0
0	0	0	880	0	1	8	1	1	1	0	1	1	1563	1	1563	0	0
0	0	0	600	0	1	25	1	1	1	0	1	0	2162	0	2162	0	0
0	0	0	1480	0	1	12	1	1	1	0	1	0	2197	0	2197	0	0
0	0	0	880	0	1	18	1	1	1	0	1	0	2567	0	2567	0	0
0	0	0	200	0	1	10	1	1	1	0	1	0	2767	0	2767	0	0
0	0	0	800	0	1	22	1	1	1	0	1	1	2964	1	2964	0	0
0	0	0	600	0	1	22	1	1	1	0	1	1	2909	0	2993	0	0
0	0	0	800	0	1	21	1	1	1	0	1	1	3106	0	3106	0	0
0	0	0	1080	0	1	14	1	1	1	0	1	0	3275	0	3275	0	0
0	0	0	450	0	1	18	1	1	1	0	1	0	3645	0	3645	0	0
0	0	0	800	0	1	16	1	1	1	0	1	0	3650	0	3650	0	0
0	0	0	800	0	1	14	1	1	1	0	1	0	3650	0	3650	0	0
0	0	0	2000	0	1	10	1	1	1	0	1	0	3650	0	3650	0	0
0	0	0	1200	0	1	18	1	1	1	0	1	0	3650	0	3650	0	0
0	0	0	860	0	1	21	1	1	1	0	1	0	1709	0	1709	0	0
0	0	0	1110	0	1	35	1	1	1	0	1	1	1165	1	1165	0	0
0	0	0	1200	0	1	35	1	1	1	0	1	1	1484	1	1509	0	0
1	1	0	450	0	1	26	1	1	1	0	1	0	1656	0	1656	1	1
1	1	0	360	0	1	39	1	1	1	0	1	1	852	0	1568	0	1
1	1	0	50	0	1	18	1	1	1	0	1	0	3455	0	3455	0	1
1	1	0	800	0	1	17	1	1	1	0	1	0	2806	0	2806	1	0
1	1	0	1000	0	1	26	1	1	1	0	1	0	309	0	309	0	0
1	1	0	630	0	1	10	1	1	1	0	1	1	416	1	808	0	0
1	1	0	800	0	1	26	1	1	1	0	1	0	1658	0	1658	0	0
1	1	0	800	0	1	15	1	1	1	0	1	0	1751	0	1751	0	0
1	1	0	750	0	1	10	1	1	1	0	1	0	2555	0	2555	0	0
1	1	0	1200	0	1	15	1	1	1	0	1	0	2574	0	2574	0	0
1	1	0	1000	0	1	10	1	1	1	0	1	0	2625	0	2625	0	0
1	1	0	750	0	1	18	1	1	1	0	1	0	2637	0	2637	0	0
1	1	0	540	0	1	18	1	1	1	0	1	0	2693	0	2693	0	0
1	1	0	150	0	1	35	1	1	1	0	1	0	2920	0	2920	0	0
1	1	0	525	0	1	28	1	1	1	0	1	1	3006	1	3006	0	0
1	1	0	980	0	1	25	1	1	1	0	1	0	3055	0	3055	0	0
1	1	0	150	0	1	16	1	1	1	0	1	0	1651	0	1651	0	0
1	1	0	1000	0	1	14	1	1	1	0	1	0	1683	0	1683	0	0
1	1	0	1000	0	1	13	1	1	1	0	1	0	1839	0	1839	0	0
1	1	0	1230	0	1	15	1	1	1	0	1	1	1103	0	2272	0	0
1	1	0	100	0	1	32	1	1	1	0	1	0	1831	0	1831	0	0
1	1	0	300	0	1	20	1	1	1	0	1	0	1324	0	1324	0	0
0	1	0	40	0	1	22	1	1	1	0	1	0	1818	0	1818	1	1
0	1	0	220	0	1	16	1	1	1	0	1	0	3477	0	3477	0	1
0	1	0	#VALUE!	0	1	19	1	1	1	0	1	1	22	1	22	0	0
0	1	0	660	0	1	15	1	1	1	0	1	0	2387	0	2387	0	0
0	1	0	640	0	1	11	1	1	1	0	1	0	2662	0	2662	0	0
0	1	0	1860	0	1	27	1	1	1	0	1	0	2924	0	2924	0	0
0	1	0	660	0	1	12	1	1	1	0	1	0	2979	0	2979	0	0
0	1	0	300	0	1	16	1	1	1	0	1	0	3272	0	3272	0	0
0	1	0	35	0	1	7	1	1	1	0	1	0	3312	0	3312	0	0
1	0	1	0	0	1	15	1	1	1	0	1	1	90	1	725	1	1
1	0	1	0	0	1	12	1	1	1	0	1	0	3029	0	3029	0	1
1	0	1	0	0	1	14	1	1	1	0	1	1	2415	1	2415	1	0
1	0	1	0	0	1	7	1	1	1	0	1	0	2429	0	2429	1	0
1	0	1	0	0	1	14	1	1	1	0	1	0	3100	0	3100	1	0
1	0	1	0	0	1	25	1	1	1	0	1	0	2349	0	2349	1	0
1	0	1	0	0	1	26	1	1	1	0	1	0	1649	0	1649	0	0
1	0	1	0	0	1	34	1	1	1	0	1	1	931	1	931	0	0
1	0	1	0	0	1	15	1	1	1	0	1	0	2155	0	2155	0	0
1	0	1	0	0	1	22	1	1	1	0	1	0	3650	0	3650	0	0
0	0	1	0	0	1	32	1	1	1	0	1	0	1293	0	1293	0	0
0	0	1	0	0	1	13	1	1	1	0	1	0	3006	0	3006	0	0
1	1	1	0	0	1	15	1	1	1	0	1	0	2168	0	2168	0	1
1	1	1	0	0	1	9	1	1	1	0	1	0	1916	0	1916	0	1
1	1	1	0	0	1	9	1	1	1	0	1	0	1981	0	1981	1	0
1	1	1	0	0	1	35	1	1	1	0	1	0	2027	0	2027	1	0
1	1	1	0	0	1	11	1	1	1	0	1	1	2748	1	2748	1	0
1	1	1	0	0	1	11	1	1	1	0	1	0	2913	0	2913	1	0
1	1	1	0	0	1	21	1	1	1	0	1	0	3279	0	3279	1	0
1	1	1	0	0	1	20	1	1	1	0	1	0	3412	0	3412	1	0
1	1	1	0	0	1	10	1	1	1	0	1	0	3422	0	3422	1	0
1	1	1	0	0	1	11	1	1	1	0	1	0	1821	0	1821	1	0
1	1	1	0	0	1	15	1	1	1	0	1	0	2183	0	2183	1	0
1	1	1	0	0	1	25	1	1	1	0	1	0	1851	0	1851	1	0
1	1	1	0	0	1	25	1	1	1	0	1	0	561	0	561	0	0
1	1	1	0	0	1	33	1	1	1	0	1	1	763	1	763	0	0
1	1	1	0	0	1	18	1	1	1	0	1	1	1440	1	1440	0	0
1	1	1	0	0	1	15	1	1	1	0	1	0	1693	0	1693	0	0
1	1	1	0	0	1	38	1	1	1	0	1	0	2180	0	2180	0	0
1	1	1	0	0	1	16	1	1	1	0	1	0	2182	0	2182	0	0
1	1	1	0	0	1	14	1	1	1	0	1	0	2285	0	2285	0	0
1	1	1	0	0	1	20	1	1	1	0	1	1	2332	1	2332	0	0
1	1	1	0	0	1	14	1	1	1	0	1	0	2344	0	2344	0	0
1	1	1	0	0	1	18	1	1	1	0	1	0	2551	0	2551	0	0
1	1	1	0	0	1	19	1	1	1	0	1	0	2551	0	2551	0	0
1	1	1	0	0	1	17	1	1	1	0	1	0	2551	0	2551	0	0
1	1	1	0	0	1	21	1	1	1	0	1	0	2567	0	2567	0	0
1	1	1	0	0	1	13	1	1	1	0	1	0	2584	0	2584	0	0
1	1	1	0	0	1	20	1	1	1	0	1	0	2603	0	2603	0	0
1	1	1	0	0	1	11	1	1	1	0	1	0	2630	0	2630	0	0
1	1	1	0	0	1	18	1	1	1	0	1	1	517	0	2862	0	0
1	1	1	0	0	1	26	1	1	1	0	1	0	2913	0	2913	0	0
1	1	1	0	0	1	32	1	1	1	0	1	0	2925	0	2925	0	0
1	1	1	0	0	1	18	1	1	1	0	1	0	3002	0	3002	0	0
1	1	1	0	0	1	19	1	1	1	0	1	0	3100	0	3100	0	0
1	1	1	0	0	1	32	1	1	1	0	1	0	3275	0	3275	0	0
1	1	1	0	0	1	6	1	1	1	0	1	0	3282	0	3282	0	0
1	1	1	0	0	1	25	1	1	1	0	1	0	3308	0	3308	0	0
1	1	1	0	0	1	12	1	1	1	0	1	0	3310	0	3310	0	0
1	1	1	0	0	1	12	1	1	1	0	1	0	3421	0	3421	0	0
1	1	1	0	0	1	18	1	1	1	0	1	0	3470	0	3470	0	0
1	1	1	0	0	1	11	1	1	1	0	1	1	3645	0	3645	0	0
1	1	1	0	0	1	15	1	1	1	0	1	0	3650	0	3650	0	0
1	1	1	0	0	1	16	1	1	1	0	1	0	3650	0	3650	0	0
1	1	1	0	0	1	25	1	1	1	0	1	0	3650	0	3650	0	0
1	1	1	0	0	1	30	1	1	1	0	1	0	3650	0	3650	0	0
1	1	1	0	0	1	8	1	1	1	0	1	0	3631	0	3631	0	0
1	1	1	0	0	1	22	1	1	1	0	1	0	3650	0	3650	0	0
1	1	1	0	0	1	15	1	1	1	0	1	0	3650	0	3650	0	0
1	1	1	0	0	1	36	1	1	1	0	1	1	1346	0	1406	0	0
1	1	1	0	0	1	31	1	1	1	0	1	0	1560	0	1560	0	0
1	1	1	0	0	1	19	1	1	1	0	1	0	1993	0	1993	0	0
1	1	1	0	0	1	22	1	1	1	0	1	0	372	0	372	0	0
1	1	1	0	0	1	15	1	1	1	0	1	0	2196	0	2196	0	0
1	1	1	0	0	1	19	1	1	1	0	1	0	1622	0	1622	0	0
0	1	1	0	0	1	18	1	1	1	0	1	0	2899	0	2899	0	1
0	1	1	0	0	1	15	1	1	1	0	1	0	1881	0	1881	1	0
0	1	1	0	0	1	10	1	1	1	0	1	0	3650	0	3650	1	0
0	1	1	0	0	1	11	1	1	1	0	1	0	1812	0	1812	1	0
0	1	1	0	0	1	26	1	1	1	0	1	0	1078	0	1078	0	0
0	1	1	0	0	1	10	1	1	1	0	1	0	1811	0	1811	0	0
0	1	1	0	0	1	23	1	1	1	0	1	0	1818	0	1818	0	0
0	1	1	0	0	1	14	1	1	1	0	1	0	1835	0	1835	0	0
0	1	1	0	0	1	19	1	1	1	0	1	1	252	1	2095	0	0
0	1	1	0	0	1	14	1	1	1	0	1	0	2950	0	2950	0	0
0	1	1	0	0	1	15	1	1	1	0	1	0	3116	0	3116	0	0
0	1	1	0	0	1	14	1	1	1	0	1	0	3288	0	3288	0	0
0	1	1	0	0	1	22	1	1	1	0	1	0	3294	0	3294	0	0
0	1	1	0	0	1	13	1	1	1	0	1	0	3641	0	3641	0	0
0	1	1	0	0	1	21	1	1	1	0	1	0	3650	0	3650	0	0
0	1	1	0	0	1	11	1	1	1	0	1	0	3650	0	3650	0	0
0	1	1	0	0	1	12	1	1	1	0	1	0	3650	0	3650	0	0
0	1	1	0	0	1	15	1	1	1	0	1	0	3650	0	3650	0	0
0	1	1	0	0	1	15	1	1	1	0	1	0	2004	0	2004	0	0
0	1	1	0	0	1	9	1	1	1	0	1	0	2021	0	2021	0	0
0	1	1	0	0	1	12	1	1	1	0	1	0	2164	0	2164	0	0
0	1	1	0	0	1	14	1	1	1	0	1	0	2239	0	2239	0	0
0	1	1	0	0	1	24	1	1	1	0	1	0	3043	0	3043	0	0
1	0	0	1000		1	28	1	1	1	0	1	1	1337	1	1422	1	1
1	0	0	1000		1	37	1	1	1	0	1	0	2140	0	2140	1	0
1	0	0	1625		1	23	1	1	1	0	1	0	3650	0	3650	1	0
1	0	0	2000		1	18	1	1	1	0	1	0	3650	0	3650	1	0
1	0	0	940		1	13	1	1	1	0	1	1	273	1	912	0	0
1	0	0	1060		1	18	1	1	1	0	1	1	184	1	1761	0	0
1	0	0	1375		1	12	1	1	1	0	1	0	1830	0	1830	0	0
1	0	0	300		1	17	1	1	1	0	1	0	2178	0	2178	0	0
1	0	0	300		1	18	1	1	1	0	1	0	2248	0	2248	0	0
1	0	0	2000		1	16	1	1	1	0	1	0	3345	0	3345	0	0
0	0	0	1520		1	22	1	1	1	0	1	0	344	0	344	1	1
0	0	0	2340		1	15	1	1	1	0	1	1	266	1	464	1	0
0	0	0	1600		1	10	1	1	1	0	1	0	1826	0	1826	0	0
0	0	0	200		1	12	1	1	1	0	1	0	1898	0	1898	0	0
0	1	0	400		1	28	1	1	1	0	1	1	731	0	3650	0	0
1	0	1	0		1	20	1	1	1	0	1	1	640	1	640	0	0
1	0	1	0		1	33	1	1	1	0	1	0	2190	0	2190	0	0
0	0	1	0		1	21	1	1	1	0	1	0	3650	0	3650	0	0
1	1	1	0		1	15	1	1	1	0	1	0	697	0	697	0	1
1	1	1	0		1	22	1	1	1	0	1	1	1905	0	1948	1	0
1	1	1	0		1	8	1	1	1	0	1	0	2019	0	2019	0	0
1	1	1	0		1	24	1	1	1	0	1	0	3289	0	3289	0	0
1	1	1	0		1	25	1	1	1	0	1	0	3331	0	3331	0	0
1	1	1	0		1	11	1	1	1	0	1	0	3634	0	3634	0	0
1	1	1	0		1	18	1	1	1	0	1	0	3648	0	3648	0	0
1	1	1	0		1	28	1	1	1	0	1	0	3650	0	3650	0	0
1	1	1	0		1	25	1	1	1	0	1	0	3650	0	3650	0	0
0	1	1	0		1	17	1	1	1	0	1	0	1833	0	1833	0	0
0	1	1	0		1	22	1	1	1	0	1	1	2666	1	2666	0	0
0	1	1	0		1	12	1	1	1	0	1	0	3637	0	3637	0	0
1	0	0	2500	1	0	18	1	1	1	0	1	1	1065	1	1065	1	1
1	0	0	3000	1	0	23	1	1	1	0	1	0	1829	0	1829	1	1
1	0	0	1000	1	0	25	1	1	1	0	1	1	965	1	965	1	0
1	0	0	1500	1	0	30	1	1	1	0	1	0	1148	0	1148	1	0
1	0	0	200	1	0	27	1	1	1	0	1	0	1211	0	1211	1	0
1	0	0	2000	1	0	26	1	1	1	0	1	0	2388	0	2388	1	0
1	0	0	3000	1	0	13	1	1	1	0	1	0	1816	0	1816	1	0
1	0	0	3150	1	0	36	1	1	1	0	1	0	1825	0	1825	1	0
1	0	0	750	1	0	26	1	1	1	0	1	1	2294	1	2294	1	0
1	0	0	1650	1	0	12	1	1	1	0	1	1	75	1	75	0	0
1	0	0	2200	1	0	31	1	1	1	0	1	0	1860	0	1860	0	0
0	0	0	1600	1	0	22	1	1	1	0	1	0	173	0	173	0	0
1	1	0	1120	1	0	28	1	1	1	0	1	0	1863	0	1863	0	0
1	1	1	0	1	0	18	1	1	1	0	1	0	381	0	381	1	1
1	0	0	1680	0	0	25	1	1	1	0	1	0	716	0	716	1	1
1	0	0	680	0	0	14	1	1	1	0	1	0	519	0	519	1	1
1	0	0	1350	0	0	24	1	1	1	0	1	1	1284	1	1284	0	1
1	0	0	920	0	0	23	1	1	1	0	1	0	2936	0	2936	0	1
1	0	0	1000	0	0	21	1	1	1	0	1	0	1183	0	1183	0	1
1	0	0	900	0	0	25	1	1	1	0	1	0	1886	0	1886	0	1
1	0	0	900	0	0	37	1	1	1	0	1	0	713	0	713	1	0
1	0	0	1200	0	0	19	1	1	1	0	1	1	698	0	740	1	0
1	0	0	840	0	0	37	1	1	1	0	1	1	2320	1	2320	1	0
1	0	0	1600	0	0	37	1	1	1	0	1	0	2925	0	2925	1	0
1	0	0	1000	0	0	25	1	1	1	0	1	0	3149	0	3149	1	0
1	0	0	2000	0	0	21	1	1	1	0	1	0	810	1	810	1	0
1	0	0	2700	0	0	21	1	1	1	0	1	1	112	1	276	0	0
1	0	0	1060	0	0	18	1	1	1	0	1	0	580	0	580	0	0
1	0	0	624	0	0	18	1	1	1	0	1	0	2730	0	2730	0	0
1	0	0	1600	0	0	20	1	1	1	0	1	0	2731	0	2731	0	0
1	0	0	1120	0	0	25	1	1	1	0	1	0	2773	0	2773	0	0
1	0	0	1440	0	0	18	1	1	1	0	1	0	2928	0	2928	0	0
1	0	0	300	0	0	10	1	1	1	0	1	0	2988	0	2988	0	0
1	0	0	250	0	0	7	1	1	1	0	1	0	3563	0	3563	0	0
1	0	0	400	0	0	30	1	1	1	0	1	0	1639	0	1639	0	0
0	0	0	880	0	0	30	1	1	1	0	1	0	3639	0	3639	1	0
0	0	0	600	0	0	29	1	1	1	0	1	0	3650	0	3650	0	0
1	1	0	800	0	0	22	1	1	1	0	1	0	925	0	925	1	0
1	1	0	800	0	0	39	1	1	1	0	1	1	902	1	929	1	0
1	1	0	250	0	0	22	1	1	1	0	1	1	2363	0	2531	0	0
1	1	0	1600	0	0	29	1	1	1	0	1	0	3018	0	3018	0	0
0	1	0	600	0	0	40	1	1	1	0	1	0	1830	0	1830	1	1
1	1	1	0	0	0	9	1	1	1	0	1	0	1607	0	1607	0	0
1	0	0	2250		0	35	1	1	1	0	1	1	195	1	466	1	0
1	0	0	270		0	31	1	1	1	0	1	1	2073	1	2073	1	0
1	0	0	1020		0	11	1	1	1	0	1	0	2870	0	2870	0	0
0	0	0	800		0	18	1	1	1	0	1	1	653	1	653	0	0
0	1	0	840		0	9	1	1	1	0	1	0	1826	0	1826	0	0
0	1	0	780		0	18	1	1	1	0	1	0	2012	0	2012	0	0
1	1	0	200		1	21		1	1	0	1	0	1837	0	1837	0	0
1	1	1	0		0	24		1	1	0	1	0	2556	0	2556	0	0
1	0	0	900		1	8	1			0	1	0	3284	0	3284	0	0
